# Supplementary material for: Altered Effective Connectivity within an Oculomotor Control Network in Unaffected Relatives of Individuals with Schizophrenia
Source: Brain Sci. 2021 Sep 17;11(9):1228. doi: 10.3390/brainsci11091228 (PMC8467791; doi:10.3390/brainsci11091228)
Supplement: Supplementary file 1 [file brainsci-11-01228-s001.zip]

Archive with 1 entries (1 files):
- brainsci-1338856-supplementary.pdf
